# Supplementary material for: A design criterion for symmetric model discrimination based on flexible nominal sets
Source: Biom J. 2020 Jan 20;62(4):1090–104. doi: 10.1002/bimj.201900074 (PMC9328432; doi:10.1002/bimj.201900074)
Supplement: Supplementary file 1 — SUPPORTING INFORMATION [file BIMJ-62-1090-s001.zip]

Archive with 12 entries (12 files):
- HarmanMuellerBIMJ/decide_Example2.R
- HarmanMuellerBIMJ/generate_y_Example2.R
- HarmanMuellerBIMJ/generate_yLN_Example2.R
- HarmanMuellerBIMJ/HarmanMueller_RR.R
- HarmanMuellerBIMJ/od_delta_KL_Example1.R
- HarmanMuellerBIMJ/od_delta_KL_Example2.R
- HarmanMuellerBIMJ/od_rmax_Example1.R
- HarmanMuellerBIMJ/od_rmax_LP_Example2.R
- HarmanMuellerBIMJ/plot_Example1.R
- HarmanMuellerBIMJ/README.txt
- HarmanMuellerBIMJ/simulate_Example2.R
- HarmanMuellerBIMJ/simulate_LN_Example2.R
