# Supplementary material for: A design criterion for symmetric model discrimination based on flexible nominal sets
Source: Biom J. 2020 Jan 20;62(4):1090–104. doi: 10.1002/bimj.201900074 (PMC9328432; doi:10.1002/bimj.201900074)
Supplement: Supplementary file 1 — SUPPORTING INFORMATION [file BIMJ-62-1090-s001.zip › HarmanMuellerBIMJ/decide_Example2.R]

decide_Example2 <- function(xi, y, th0i, th1i) 
{
   # Makes a decision about the true model based on the minimum sum of squares
   # Competing models are the two models from Atkinson 2012
   #
   # Arguments:
   # xi ... the nx2 matrix of design points (with possible replications)
   # y ... the nx1 vector of observations in the design points
   # th0i, th1i ... initial parameters for the optimisation (both are 3D vectors)
   
   # The sum of squares for Model 0
   S0 <- function(x, xi, y){
      sum((y - (x[1] * xi[, 1] / (x[2] * (1 + xi[, 2]/x[3]) + xi[, 1])))^2) 
   }
   
   # The sum of squares for Model 1
   S1 <- function(x, xi, y){
      sum((y - (x[1] * xi[, 1] / ((x[2] + xi[, 1]) * (1 + xi[, 2]/x[3]))))^2)
   }
   
   # Calculate the LSE for Model 0
   res0 <- optim(th0i, S0, xi = xi, y = y, method = "L-BFGS-B",
                 lower = c(0.001, 0.001, 0.001), upper = c(Inf, 60, 30),
                 control = list(maxit = 5000))

   # Calculate the LSE for Model 1 
   res1 <- optim(th1i, S1, xi = xi, y = y, method = "L-BFGS-B",
                 lower = c(0.001, 0.001, 0.001), upper = c(Inf, 60, 30),
                 control = list(maxit = 5000))
   
   # If the distance to both manifolds of mean values is the same, make a random decision
   if (abs(res0$value - res1$value) < 1e-6) {
      result <- sample(c(0, 1), 1)
   } else {
      result <- as.numeric(res0$value > res1$value)
   }
   
   # The result is either 0 or 1 (=the prediction which model is the true one)
   return(result)
}
