# Supplementary material for: A design criterion for symmetric model discrimination based on flexible nominal sets
Source: Biom J. 2020 Jan 20;62(4):1090–104. doi: 10.1002/bimj.201900074 (PMC9328432; doi:10.1002/bimj.201900074)
Supplement: Supplementary file 1 — SUPPORTING INFORMATION [file BIMJ-62-1090-s001.zip › HarmanMuellerBIMJ/generate_y_Example2.R]

generate_y_Example2 <- function(xi, model, th, sig) {
   
   # Generates data from one of the two models from Atkinson 2012
   # in the design points given by the design xi. 
   # Normal errors.
   #
   # Arguments:
   # xi ... a matrix nx2, where n is the number of observations
   # model ... the model (either 0 or 1) used for the simulations
   # th ... the 3D parameter theta used for the simulations
   # sig ... the standard deviation of errors used for the simulation

   # Model 0
   f0 <- function(S, I, th){
      V <- th[1]
      Km <- th[2]
      Kic <- th[3]
      V * S / (Km * (1 + I/Kic) + S)
   }
   
   # Model 1
   f1 <- function(S, I, th){
      V <- th[1]
      Km <- th[2]
      Kin <- th[3]
      V * S / ((Km + S) * (1 + I/Kin))
   }
   
   if (model == 0) y <- f0(xi[, 1], xi[, 2], th) + rnorm(nrow(xi), sd = sig)
   if (model == 1) y <- f1(xi[, 1], xi[, 2], th) + rnorm(nrow(xi), sd = sig)
   
   # y is the simulated vector of observations
   return(y)
}
