# Supplementary material for: A design criterion for symmetric model discrimination based on flexible nominal sets
Source: Biom J. 2020 Jan 20;62(4):1090–104. doi: 10.1002/bimj.201900074 (PMC9328432; doi:10.1002/bimj.201900074)
Supplement: Supplementary file 1 — SUPPORTING INFORMATION [file BIMJ-62-1090-s001.zip › HarmanMuellerBIMJ/HarmanMueller_RR.R]

# Codes reproducing the numerical results for the manuscript 
# Harman, R, Mueller, W: A design criterion for symmetric model
# discrimination based on flexible nominal sets. 
# Submitted to: Biometrical Journal

# Unzip all provided R files into a new working directory.
# Set the working directory with using the setwd function.
# Example: setwd("c:/HarmanMuellerBIMJ/")

# Source all required authors-defined functions from the working directory
source("decide_Example2.R")
source("generate_y_Example2.R")
source("generate_yLN_Example2.R")
source("od_delta_KL_Example1.R")
source("od_delta_KL_Example2.R")
source("od_rmax_Example1.R")
source("od_rmax_LP_Example2.R")
source("plot_Example1.R")
source("simulate_Example2.R")
source("simulate_LN_Example2.R")

########################################
# Figures 1 and 2 are just illustrations

####################################
# Example 1 - numerical computations 
# 
# In this part of the code, we will reproduce:
# - the square of o(inf) 
# - the effective dilation bound r star
# - delta(r)-optimal designs in Figure 3

# Compute the square of o(inf) using the KL-exchange algorithm
Large <- 1e+12
set.seed(123456789)
o.inf.sq.Example1 <- od_delta_KL_Example1(theta0 = exp(1), theta0l = exp(1) - Large,
                     theta0u = exp(1) + Large, theta1 = 1, theta1l = 1 - Large,
                     theta1u = 1 + Large, X = seq(1, 2, by = 0.01), n = 6,
                     t.max = 2)$delta.sq.best
print(o.inf.sq.Example1)

# Compute the effective dilation bound using Algorithm 1
# Notes: Tepeatedly uses the KL-exchange algorithm. Takes 1 or 2 minutes
r.star <- od_rmax_Example1(o.inf.sq.Example1, r.ini = 0.3, q = 1.000001, t.max = 2)
print(r.star)

# Compute and plot the sequence of designs for various dilation parameters
# Corresponds to Figure 3
set.seed(123456789)
seq.des.Example1 <- matrix(0, nrow = 8, ncol = 101)
r <- c(0.01, (1:7)/10)
for (i in 1:8) {
   seq.des.Example1[i, ] <- od_delta_KL_Example1(exp(1), exp(1) - r[i], exp(1) + r[i], 
                              1, 1 - r[i], 1 + r[i], seq(1, 2, by = 0.01), 6, 2)$w.best
}
plot_Example1(seq(1, 2, by = 0.01), (0:7)/10, seq.des.Example1)

############
# Section 3

# Tables 1 and 2 are the standard MSE estimates for the used models of enyzme kinetics,
# based on the real data used in Bogacka et al. 2011 (kindly provided by the authors).

# Nominal parameter values and standard deviations from Table 1
th0E2 <- c(7.298, 4.386, 2.582)
s0E2 <- c(0.114, 0.233, 0.145)
th1E2 <- c(8.696, 8.066, 12.057)
s1E2 <- c(0.222, 0.488, 0.671)

###########################
# Example in Subsection 3.1 
# In this part of the code, we will reproduce:
# - the effective dilation bound r star
# - Figure 4
# - Table 3

# the standard deviation sigma hat justified in the paper 
sigh <- 0.1526

# the design space
XE2 <- cbind(0:30 %x% rep(1, 31), 0:30)

# Compute the effective bound on the inflation using Proposition 2.3
r.star <- od_rmax_LP_Example2(X = XE2, th0E2, th1E2, s0E2, s1E2)
print(r.star)

# The first 4 panels of Figure 4 are the rounded designs from Atkinson 2012
des.A1 <- matrix(c(30.000, 0.000, 1.828, 0.000, 30.000, 10.154,
                   30.000, 10.154, 4.107, 4.153, 4.107, 4.153), ncol = 2, byrow = TRUE) 
des.A2 <- matrix(c(30.000, 0.000, 3.269, 0.000, 30.000, 13.281,
                   4.815, 6.934, 4.815, 6.934, 4.815, 6.934), ncol = 2, byrow = TRUE) 
des.A3 <- matrix(c(30.000, 0.000, 2.484, 0.000, 30.000, 14.492,
                   30.000, 14.492, 4.666, 7.103, 4.666, 7.103), ncol = 2, byrow = TRUE) 
des.A4 <- matrix(c(30.000, 0.000, 3.072, 0.000, 30.000, 22.613,
                   30.000, 22.613, 5.453, 11.614, 5.453, 11.614), ncol = 2, byrow = TRUE)

# The last 3 panels of Figure 4 are the designs based on the new methodology
# Compute and plot the designs delta1, delta2, delta3
# Notes: The designs are plotted inside of the optimization procedure. Takes 3x2 minutes.
set.seed(123456789)
des.delta1 <- od_delta_KL_Example2(th0E2, th0E2 - s0E2, th0E2 + s0E2, 
                     th1E2, th1E2 - s1E2, th1E2 + s1E2, XE2, n = 6, t.max = 120)$xi.best
set.seed(123456789)
des.delta2 <- od_delta_KL_Example2(th0E2, th0E2 - 5*s0E2, th0E2 + 5*s0E2, 
                     th1E2, th1E2 - 5*s1E2, th1E2 + 5*s1E2, XE2, n = 6, t.max = 120)$xi.best
set.seed(123456789)
des.delta3 <- od_delta_KL_Example2(th0E2, th0E2 - 15*s0E2, th0E2 + 15*s0E2, 
                     th1E2, th1E2 - 15*s1E2, th1E2 + 15*s1E2, XE2, n = 6, t.max = 120)$xi.best

# Now we will approximately reproduce Table 3
# Monte Carlo simulation of the classification power for n=6 trials
# Note: Takes some 10 minutes to complete
c.vec <- c(0, 1, 5)

# Classification performance of des.A1 (cca row 1 of Table 3)
set.seed(123456789)
res.A1 <- matrix(0, nrow = 3, ncol = 2)
for (ic in 1:3) {
   for (im in 1:2) {
      res.A1[ic, im] <- 0
      for (i in 1:100) {
         print(i)
         if (im == 1) {
            th0.pert <- runif(3, min = th0E2 - c.vec[ic]*s0E2,
                                 max = th0E2 + c.vec[ic]*s0E2)
            res.A1[ic, im] <- res.A1[ic, im] + 
               simulate_Example2(100, des.A1, 0, th0.pert, 2*sigh)[1]
         }
         if (im == 2) {
            th1.pert <- runif(3, min = th1E2 - c.vec[ic]*s1E2,
                                 max = th1E2 + c.vec[ic]*s1E2)
            res.A1[ic, im] <- res.A1[ic, im] + 
               simulate_Example2(100, des.A1, 1, th1.pert, 2*sigh)[2]
         }
      }
   }
}
res.A1 <- res.A1 / 100

# Classification performance of des.A2 (cca row 2 of Table 3)
set.seed(123456789)
res.A2 <- matrix(0, nrow = 3, ncol = 2)
for (ic in 1:3) {
   for (im in 1:2) {
      res.A2[ic, im] <- 0
      for (i in 1:100) {
         print(i)
         if (im == 1) {
            th0.pert <- runif(3, min = th0E2 - c.vec[ic]*s0E2,
                                 max = th0E2 + c.vec[ic]*s0E2)
            res.A2[ic, im] <- res.A2[ic, im] + 
               simulate_Example2(100, des.A2, 0, th0.pert, 2*sigh)[1]
         }
         if (im == 2) {
            th1.pert <- runif(3, min = th1E2 - c.vec[ic]*s1E2,
                                 max = th1E2 + c.vec[ic]*s1E2)
            res.A2[ic, im] <- res.A2[ic, im] +
               simulate_Example2(100, des.A2, 1, th1.pert, 2*sigh)[2]
         }
      }
   }
}
res.A2 <- res.A2 / 100

# Classification performance of des.A3 (cca row 3 of Table 3)
set.seed(123456789)
res.A3 <- matrix(0, nrow = 3, ncol = 2)
for (ic in 1:3) {
   for (im in 1:2) {
      res.A3[ic, im] <- 0
      for (i in 1:100) {
         print(i)
         if (im == 1) {
            th0.pert <- runif(3, min = th0E2 - c.vec[ic]*s0E2,
                                 max = th0E2 + c.vec[ic]*s0E2)
            res.A3[ic, im] <- res.A3[ic, im] +
               simulate_Example2(100, des.A3, 0, th0.pert, 2*sigh)[1]
         }
         if (im == 2) {
            th1.pert <- runif(3, min = th1E2 - c.vec[ic]*s1E2,
                                 max = th1E2 + c.vec[ic]*s1E2)
            res.A3[ic, im] <- res.A3[ic, im] + 
               simulate_Example2(100, des.A3, 1, th1.pert, 2*sigh)[2]
         }
      }
   }
}
res.A3 <- res.A3 / 100

# Classification performance of des.A4 (cca row 4 of Table 3)
set.seed(123456789)
res.A4 <- matrix(0, nrow = 3, ncol = 2)
for (ic in 1:3) {
   for (im in 1:2) {
      res.A4[ic, im] <- 0
      for (i in 1:100) {
         print(i)
         if (im == 1) {
            th0.pert <- runif(3, min = th0E2 - c.vec[ic]*s0E2,
                                 max = th0E2 + c.vec[ic]*s0E2)
            res.A4[ic, im] <- res.A4[ic, im] + 
               simulate_Example2(100, des.A4, 0, th0.pert, 2*sigh)[1]
         }
         if (im == 2) {
            th1.pert <- runif(3, min = th1E2 - c.vec[ic]*s1E2,
                                 max = th1E2 + c.vec[ic]*s1E2)
            res.A4[ic, im] <- res.A4[ic, im] + 
               simulate_Example2(100, des.A4, 1, th1.pert, 2*sigh)[2]
         }
      }
   }
}
res.A4 <- res.A4 / 100

# Classification performance of des.delta1 (cca row 5 of Table 3)
set.seed(123456789)
res.delta1 <- matrix(0, nrow = 3, ncol = 2)
for (ic in 1:3) {
   for (im in 1:2) {
      res.delta1[ic, im] <- 0
      for (i in 1:100) {
         print(i)
         if (im == 1) {
            th0.pert <- runif(3, min = th0E2 - c.vec[ic]*s0E2,
                                 max = th0E2 + c.vec[ic]*s0E2)
            res.delta1[ic, im] <- res.delta1[ic, im] + 
               simulate_Example2(100, des.delta1, 0, th0.pert, 2*sigh)[1]
         }
         if (im == 2) {
            th1.pert <- runif(3, min = th1E2 - c.vec[ic]*s1E2,
                                 max = th1E2 + c.vec[ic]*s1E2)
            res.delta1[ic, im] <- res.delta1[ic, im] + 
               simulate_Example2(100, des.delta1, 1, th1.pert, 2*sigh)[2]
         }
      }
   }
}
res.delta1 <- res.delta1 / 100

# Classification performance of des.delta2 (cca row 6 of Table 3)
set.seed(123456789)
res.delta2 <- matrix(0, nrow = 3, ncol = 2)
for (ic in 1:3) {
   for (im in 1:2) {
      res.delta2[ic, im] <- 0
      for (i in 1:100) {
         print(i)
         if (im == 1) {
            th0.pert <- runif(3, min = th0E2 - c.vec[ic]*s0E2,
                                 max = th0E2 + c.vec[ic]*s0E2)
            res.delta2[ic, im] <- res.delta2[ic, im] + 
               simulate_Example2(100, des.delta2, 0, th0.pert, 2*sigh)[1]
         }
         if (im == 2) {
            th1.pert <- runif(3, min = th1E2 - c.vec[ic]*s1E2,
                                 max = th1E2 + c.vec[ic]*s1E2)
            res.delta2[ic, im] <- res.delta2[ic, im] + 
               simulate_Example2(100, des.delta2, 1, th1.pert, 2*sigh)[2]
         }
      }
   }
}
res.delta2 <- res.delta2 / 100

# Classification performance of des.delta3 (cca row 7 of Table 3)
set.seed(123456789)
res.delta3 <- matrix(0, nrow = 3, ncol = 2)
for (ic in 1:3) {
   for (im in 1:2) {
      res.delta3[ic, im] <- 0
      for (i in 1:100) {
         print(i)
         if (im == 1) {
            th0.pert <- runif(3, min = th0E2 - c.vec[ic]*s0E2,
                                 max = th0E2 + c.vec[ic]*s0E2)
            res.delta3[ic, im] <- res.delta3[ic, im] + 
               simulate_Example2(100, des.delta3, 0, th0.pert, 2*sigh)[1]
         }
         if (im == 2) {
            th1.pert <- runif(3, min = th1E2 - c.vec[ic]*s1E2,
                                 max = th1E2 + c.vec[ic]*s1E2)
            res.delta3[ic, im] <- res.delta3[ic, im] + 
               simulate_Example2(100, des.delta3, 1, th1.pert, 2*sigh)[2]
         }
      }
   }
}
res.delta3 <- res.delta3 / 100

Table3 <- rbind(as.vector(t(res.A1)), as.vector(t(res.A2)), as.vector(t(res.A3)),
              as.vector(t(res.A4)), as.vector(t(res.delta1)),
              as.vector(t(res.delta2)), as.vector(t(res.delta3)))
print(Table3)

#######################################
# Numerical results from Subsection 3.2
# - Here we will reproduce Figure 5

# Compute the designs delta1.Big, delta2.Big, delta3.Big of size n=60
# Note: These 3 computations take cca 30 minutes (all together)
set.seed(123456789)
des.delta1.Big <- od_delta_KL_Example2(th0E2, th0E2 - s0E2, th0E2 + s0E2, 
                                   th1E2, th1E2 - s1E2, th1E2 + s1E2, XE2,
                                   n = 60, t.max = 600)$xi.best
set.seed(123456789)
des.delta2.Big <- od_delta_KL_Example2(th0E2, th0E2 - 5*s0E2, th0E2 + 5*s0E2, 
                                   th1E2, th1E2 - 5*s1E2, th1E2 + 5*s1E2, XE2,
                                   n = 60, t.max = 600)$xi.best
set.seed(123456789)
des.delta3.Big <- od_delta_KL_Example2(th0E2, th0E2 - 15*s0E2, th0E2 + 15*s0E2, 
                                   th1E2, th1E2 - 15*s1E2, th1E2 + 15*s1E2, XE2,
                                   n = 60, t.max = 600)$xi.best

# Designs A1.Big, ..., A4.Big of size n=60.
# These are the rounded approximate designs from Atkinson 2012
des.A1.Big <- matrix(c(
30.000, 0.000, 30.000, 0.000, 30.000, 0.000, 30.000, 0.000,
1.828, 0.000, 1.828, 0.000, 1.828, 0.000, 30.000, 10.154,
30.000, 10.154, 30.000, 10.154, 30.000, 10.154, 30.000, 10.154,
30.000, 10.154, 30.000, 10.154, 30.000, 10.154, 30.000, 10.154,
30.000, 10.154, 30.000, 10.154, 30.000, 10.154, 30.000, 10.154,
30.000, 10.154, 30.000, 10.154, 30.000, 10.154, 30.000, 10.154,
30.000, 10.154, 30.000, 10.154, 30.000, 10.154, 4.107, 4.153,
4.107, 4.153, 4.107, 4.153, 4.107, 4.153, 4.107, 4.153, 
4.107, 4.153, 4.107, 4.153, 4.107, 4.153, 4.107, 4.153,
4.107, 4.153, 4.107, 4.153, 4.107, 4.153, 4.107, 4.153,
4.107, 4.153, 4.107, 4.153, 4.107, 4.153, 4.107, 4.153,
4.107, 4.153, 4.107, 4.153, 4.107, 4.153, 4.107, 4.153,
4.107, 4.153, 4.107, 4.153, 4.107, 4.153, 4.107, 4.153,
4.107, 4.153, 4.107, 4.153, 4.107, 4.153, 4.107, 4.153,
4.107, 4.153, 4.107, 4.153, 4.107, 4.153, 4.107, 4.153), ncol = 2, byrow = TRUE)

des.A2.Big <- matrix(c(
30.000, 0.000, 30.000, 0.000, 30.000, 0.000, 30.000, 0.000,
3.269, 0.000, 3.269, 0.000, 3.269, 0.000, 3.269, 0.000,
3.269, 0.000, 3.269, 0.000, 3.269, 0.000, 3.269, 0.000,
3.269, 0.000, 3.269, 0.000, 3.269, 0.000, 3.269, 0.000,
3.269, 0.000, 30.000, 13.281, 30.000, 13.281, 30.000, 13.281,
30.000, 13.281, 30.000, 13.281, 30.000, 13.281, 30.000, 13.281,
30.000, 13.281, 30.000, 13.281, 30.000, 13.281, 30.000, 13.281,
30.000, 13.281, 30.000, 13.281, 30.000, 13.281, 4.815, 6.934,
4.815, 6.934, 4.815, 6.934, 4.815, 6.934, 4.815, 6.934,
4.815, 6.934, 4.815, 6.934, 4.815, 6.934, 4.815, 6.934,
4.815, 6.934, 4.815, 6.934, 4.815, 6.934, 4.815, 6.934,
4.815, 6.934, 4.815, 6.934, 4.815, 6.934, 4.815, 6.934,
4.815, 6.934, 4.815, 6.934, 4.815, 6.934, 4.815, 6.934,
4.815, 6.934, 4.815, 6.934, 4.815, 6.934, 4.815, 6.934,
4.815, 6.934, 4.815, 6.934, 4.815, 6.934, 4.815, 6.934), ncol = 2, byrow = TRUE)

des.A3.Big <- matrix(c(
30.000, 0.000, 30.000, 0.000, 30.000, 0.000, 30.000, 0.000,
30.000, 0.000, 2.484, 0.000, 2.484, 0.000, 2.484, 0.000,
2.484, 0.000, 2.484, 0.000, 2.484, 0.000, 2.484, 0.000,
2.484, 0.000, 2.484, 0.000, 2.484, 0.000, 2.484, 0.000,
2.484, 0.000, 30.000, 14.492, 30.000, 14.492, 30.000, 14.492,
30.000, 14.492, 30.000, 14.492, 30.000, 14.492, 30.000, 14.492,
30.000, 14.492, 30.000, 14.492, 30.000, 14.492, 30.000, 14.492,
30.000, 14.492, 30.000, 14.492, 30.000, 14.492, 30.000, 14.492,
30.000, 14.492, 4.666, 7.103, 4.666, 7.103, 4.666, 7.103,
4.666, 7.103, 4.666, 7.103, 4.666, 7.103, 4.666, 7.103,
4.666, 7.103, 4.666, 7.103, 4.666, 7.103, 4.666, 7.103,
4.666, 7.103, 4.666, 7.103, 4.666, 7.103, 4.666, 7.103,
4.666, 7.103, 4.666, 7.103, 4.666, 7.103, 4.666, 7.103,
4.666, 7.103, 4.666, 7.103, 4.666, 7.103, 4.666, 7.103,
4.666, 7.103, 4.666, 7.103, 4.666, 7.103, 4.666, 7.103), ncol = 2, byrow = TRUE)

des.A4.Big <- matrix(c(
30.000, 0.000, 30.000, 0.000, 30.000, 0.000, 30.000, 0.000,
3.072, 0.000, 3.072, 0.000, 3.072, 0.000, 3.072, 0.000,
3.072, 0.000, 3.072, 0.000, 3.072, 0.000, 3.072, 0.000,
3.072, 0.000, 3.072, 0.000, 3.072, 0.000, 3.072, 0.000,
3.072, 0.000, 3.072, 0.000, 3.072, 0.000, 30.000, 22.613,
30.000, 22.613, 30.000, 22.613, 30.000, 22.613, 30.000, 22.613,
30.000, 22.613, 30.000, 22.613, 30.000, 22.613, 30.000, 22.613,
30.000, 22.613, 30.000, 22.613, 30.000, 22.613, 30.000, 22.613,
30.000, 22.613, 30.000, 22.613, 5.453, 11.614, 5.453, 11.614,
5.453, 11.614, 5.453, 11.614, 5.453, 11.614, 5.453, 11.614,
5.453, 11.614, 5.453, 11.614, 5.453, 11.614, 5.453, 11.614,
5.453, 11.614, 5.453, 11.614, 5.453, 11.614, 5.453, 11.614,
5.453, 11.614, 5.453, 11.614, 5.453, 11.614, 5.453, 11.614,
5.453, 11.614, 5.453, 11.614, 5.453, 11.614, 5.453, 11.614,
5.453, 11.614, 5.453, 11.614, 5.453, 11.614, 5.453, 11.614), ncol = 2, byrow = TRUE)

# The following MC study of 7 different designs may take 1-2 hours to complete

# Monte-Carlo study of the classification performance of des.A1.Big
set.seed(123456789)
res.A1.Big <- matrix(0, nrow = 1000, ncol = 2)
for (i in 1:1000) {
   print(i)
   for (im in 1:2) {
      if (im == 1)
         res.A1.Big[i, 1] <- simulate_LN_Example2(100, des.A1.Big, 0, th0E2, 5*sigh)[1]
      if (im == 2)
         res.A1.Big[i, 2] <- simulate_LN_Example2(100, des.A1.Big, 1, th1E2, 5*sigh)[2]
   }
}

# Monte-Carlo study of the classification performance of des.A2.Big 
set.seed(123456789)
res.A2.Big <- matrix(0, nrow = 1000, ncol = 2)
for (i in 1:1000) {
   print(i)
   for (im in 1:2) {
      if (im == 1)
         res.A2.Big[i, 1] <- simulate_LN_Example2(100, des.A2.Big, 0, th0E2, 5*sigh)[1]
      if (im == 2)
         res.A2.Big[i, 2] <- simulate_LN_Example2(100, des.A2.Big, 1, th1E2, 5*sigh)[2]
   }
}

# Monte-Carlo study of the classification performance of des.A3.Big
set.seed(123456789)
res.A3.Big <- matrix(0, nrow = 1000, ncol = 2)
for (i in 1:1000) {
   print(i)
   for (im in 1:2) {
      if (im == 1)
         res.A3.Big[i, 1] <- simulate_LN_Example2(100, des.A3.Big, 0, th0E2, 5*sigh)[1]
      if (im == 2)
         res.A3.Big[i, 2] <- simulate_LN_Example2(100, des.A3.Big, 1, th1E2, 5*sigh)[2]
   }
}

# Monte-Carlo study of the classification performance of des.A4.Big
set.seed(123456789)
res.A4.Big <- matrix(0, nrow = 1000, ncol = 2)
for (i in 1:1000) {
   print(i)
   for (im in 1:2) {
      if (im == 1)
         res.A4.Big[i, 1] <- simulate_LN_Example2(100, des.A4.Big, 0, th0E2, 5*sigh)[1]
      if (im == 2)
         res.A4.Big[i, 2] <- simulate_LN_Example2(100, des.A4.Big, 1, th1E2, 5*sigh)[2]
   }
}

# Monte-Carlo study of the classification performance of des.delta1.Big
set.seed(123456789)
res.delta1.Big <- matrix(0, nrow = 1000, ncol = 2)
for (i in 1:1000) {
   print(i)
   for (im in 1:2) {
      if (im == 1)
         res.delta1.Big[i, 1] <- simulate_LN_Example2(100, des.delta1.Big, 0, th0E2, 5*sigh)[1]
      if (im == 2)
         res.delta1.Big[i, 2] <- simulate_LN_Example2(100, des.delta1.Big, 1, th1E2, 5*sigh)[2]
   }
}

# Monte-Carlo study of the classification performance of des.delta2.Big
set.seed(123456789)
res.delta2.Big <- matrix(0, nrow = 1000, ncol = 2)
for (i in 1:1000) {
   print(i)
   for (im in 1:2) {
      if (im == 1)
         res.delta2.Big[i, 1] <- simulate_LN_Example2(100, des.delta2.Big, 0, th0E2, 5*sigh)[1]
      if (im == 2)
         res.delta2.Big[i, 2] <- simulate_LN_Example2(100, des.delta2.Big, 1, th1E2, 5*sigh)[2]
   }
}

# Monte-Carlo study of the classification performance of des.delta3.Big
set.seed(123456789)
res.delta3.Big <- matrix(0, nrow = 1000, ncol = 2)
for (i in 1:1000) {
   print(i)
   for (im in 1:2) {
      if (im == 1)
         res.delta3.Big[i, 1] <- simulate_LN_Example2(100, des.delta3.Big, 0, th0E2, 5*sigh)[1]
      if (im == 2)
         res.delta3.Big[i, 2] <- simulate_LN_Example2(100, des.delta3.Big, 1, th1E2, 5*sigh)[2]
   }
}

# Boxplots of the correct classification ratios of all 7 designs
# under the assumption that either model 0 or model 1 is true.
# Corresponds to Figure 5 of the manuscript
boxplot(cbind(res.A1.Big, res.A2.Big, res.A3.Big, res.A4.Big,
              res.delta1.Big, res.delta2.Big, res.delta3.Big),
        col = rep(c("white", "gray"), 7))
