# Supplementary material for: A design criterion for symmetric model discrimination based on flexible nominal sets
Source: Biom J. 2020 Jan 20;62(4):1090–104. doi: 10.1002/bimj.201900074 (PMC9328432; doi:10.1002/bimj.201900074)
Supplement: Supplementary file 1 — SUPPORTING INFORMATION [file BIMJ-62-1090-s001.zip › HarmanMuellerBIMJ/od_delta_KL_Example1.R]

od_delta_KL_Example1 <- function(theta0, theta0l, theta0u, theta1, theta1l, theta1u,
                                 X, n, t.max=60) {
   
   # The KL-exchange algorithm for computing delta-optimal designs for Example 1
   #
   # Arguments:
   # theta0 ... the nominal value of the parameter for model 0
   # theta0l, theta0u ... the endpoints of the nominal set for model 0
   # theta1 ... the nomila value of the parameter for model 1
   # theta1l, theta1u ... the endpoints of the nominal set for model 1
   # X ... the vector of the design points
   # n ... the required size of the experiment
   # t.max ... the computation time
   
   # The square of the delta-criterion value for a given design
   crit_delta_sq <- function(xi) {
      n <- length(xi)
      F1 <- matrix(xi*exp(theta1*xi), ncol = 1)
      bvls::bvls(cbind(xi, -F1), exp(theta1*xi) - theta1*F1,
                 c(theta0l, theta1l), c(theta0u, theta1u))$deviance
   }
   
   start <- as.numeric(proc.time()[3])
   info <- paste("Running od_delta_KL_Example1 for cca", t.max, "seconds")
   info <- paste(info, " starting at ", Sys.time(), ".", sep = "")
   print(info, quote = FALSE)
   
   N <- length(X)
   next.sec <- 0
   n.ex <- 0
   n.rest <- 0
   
   finish.all <- FALSE
   crit.best <- -1
   
   while (!finish.all) {
      n.rest <- n.rest + 1
      w <- rep(0, N)
      for (k in 1:n) {
         i <- sample(1:N, 1)
         w[i] <- w[i] + 1
      }
      crit.w <- crit_delta_sq(rep(X, w))
      
      finish.all <- finish <- as.numeric(proc.time()[3]) > start + t.max
      while (!finish) {
         tm <- as.numeric(proc.time()[3]) - start
         if (tm > next.sec) {
            info <- paste("Time:", round(tm, 1), "secs, Best value:", crit.best)
            print(info, quote = FALSE)
            next.sec <- ceiling(tm)
         }
         
         non.supp <- w < 1e-09
         Kd.fun <- runif(N)
         Kd.fun[non.supp] <- Inf
         Kord <- order(Kd.fun)
         Kact <- N - sum(non.supp)
         Kind <- Kord[1:Kact]
         Lind <- sample(1:N)
         
         imp <- FALSE
         for (iL in Lind) {
            for (iK in Kind) {
               w.temp <- w
               w.temp[iL] <- w[iL] + 1
               w.temp[iK] <- w[iK] - 1
               crit.temp <- crit_delta_sq(rep(X, w.temp))
               if (crit.temp > crit.w + 1e-12) {
                  w <- w.temp
                  crit.w <- crit.temp
                  n.ex <- n.ex + 1
                  imp <- TRUE
                  break
               }
            }
            if (imp) break
         }
         
         if (as.numeric(proc.time()[3]) > start + t.max) finish.all <- TRUE
         if (finish.all || !imp) finish <- TRUE
      }
      
      if (crit.w > crit.best) {
         w.best <- w
         crit.best <- crit.w
      }
   }
   
   t.act <- round(as.numeric(proc.time()[3]) - start, 2)
   info <- paste("od_delta_KL_Ex1 finished after", t.act, "seconds at", Sys.time())
   print(info, quote = FALSE)
   info <- paste("with", n.rest, "restarts and", n.ex, "exchanges.")
   print(info, quote = FALSE)
   
   # Output values: 
   # w.best ... the weights of the best design found
   # xi.best ... the best design found
   # delta.sq.best ... the criterion value of xi.best
   # t.act ... the actual computation time
   
   list(w.best = w.best, xi.best = rep(X, w.best),
        delta.sq.best = crit.best, t.act = t.act)
}
