# Supplementary material for: A design criterion for symmetric model discrimination based on flexible nominal sets
Source: Biom J. 2020 Jan 20;62(4):1090–104. doi: 10.1002/bimj.201900074 (PMC9328432; doi:10.1002/bimj.201900074)
Supplement: Supplementary file 1 — SUPPORTING INFORMATION [file BIMJ-62-1090-s001.zip › HarmanMuellerBIMJ/od_delta_KL_Example2.R]

od_delta_KL_Example2 <- function(th0, th0l, th0u, th1, th1l, th1u, X, n, t.max=60) {
   
   # The KL-exchange algorithm for computing delta-optimal designs for Example 2
   #
   # Arguments:
   # th0 ... the nominal value of theta_0 (a 3D vector)
   # th0l, th0u ... 3D vectors representing the lower and upper bounds for theta_0
   # th1 ... the nominal value of theta_1 (a 3D vector)
   # th1l, th1u ... 3D vectors representing the lower and upper bounds for theta_1
   # X ... the N x 2 matrix, the N-point discretization of the 2D design space
   # n ... the required size of the experiment (the number of observations)
   # t.max ... the computation time

   # The size of the design space   
   N <- nrow(X)
   
   # Calculate F0, F1, a0, a1 for all design points
   F0.full <- matrix(0, nrow = N, ncol = 3)
   a0.full <- rep(0, N)
   F1.full <- matrix(0, nrow = N, ncol = 3)
   a1.full <- rep(0, N)
   
   for (i in 1:N) {
      x1 <- X[i, 1]
      x2 <- X[i, 2]
      
      a <- th0[1] * x1 
      b <- 1 + x2 / th0[3]
      d <- b * th0[2] + x1
      F0.full[i, 1] <- x1 / d
      F0.full[i, 2] <- -a / d^2 * b
      F0.full[i, 3] <- a / d^2 * (th0[2] * x2 / th0[3]^2)
      a0.full[i] <- a / d - sum(F0.full[i,] * th0)
      
      a <- th1[1] * x1 
      b <- 1 + x2 / th1[3]
      d <- b * (th1[2] + x1)
      F1.full[i, 1] <- x1 / d
      F1.full[i, 2] <- -a / d^2 * b
      F1.full[i, 3] <- a / d^2 * ((th1[2] + x1) * x2 / th1[3]^2)
      a1.full[i] <- a / d - sum(F1.full[i,] * th1)
   }
   
   # The square of the delta-criterion for the design given by weights w
   crit_delta_sq <- function(w) 
   {
      sel <- rep(1:N, w)
      F0 <- F0.full[sel,]; F1 <- F1.full[sel,]
      a0 <- a0.full[sel]; a1 <- a1.full[sel]
      bvls::bvls(cbind(F0, -F1), a1 - a0, c(th0l, th1l), c(th0u, th1u))$deviance
   }
   
   start <- as.numeric(proc.time()[3])
   info <- paste("Running od_delta_KL_Example2 for cca", t.max, "seconds")
   info <- paste(info, " starting at ", Sys.time(), ".", sep = "")
   print(info, quote = FALSE)
   
   next.sec <- 0
   n.ex <- 0
   n.rest <- 0
   
   finish.all <- FALSE
   crit.best <- -1
   
   while (!finish.all) {
      n.rest <- n.rest + 1
      w <- rep(0, N)
      for (k in 1:n) {
         i <- sample(1:N, 1)
         w[i] <- w[i] + 1
      }
      crit.w <- crit_delta_sq(w)
      
      finish.all <- finish <- as.numeric(proc.time()[3]) > start + t.max
      while (!finish) {
         tm <- as.numeric(proc.time()[3]) - start
         if (tm > next.sec) {
            info <- paste("Time:", round(tm, 1), "secs, Best value:", crit.best)
            print(info, quote = FALSE)
            next.sec <- ceiling(tm)
         }
         
         non.supp <- w < 1e-09
         Kd.fun <- runif(N)
         Kd.fun[non.supp] <- Inf
         Kord <- order(Kd.fun)
         Kact <- N - sum(non.supp)
         Kind <- Kord[1:Kact]
         Lind <- sample(1:N)
         
         imp <- FALSE
         for (iL in Lind) {
            for (iK in Kind) {
               w.temp <- w
               w.temp[iL] <- w[iL] + 1
               w.temp[iK] <- w[iK] - 1
               crit.temp <- crit_delta_sq(w.temp)
               if (crit.temp > crit.w + 1e-12) {
                  w <- w.temp
                  crit.w <- crit.temp
                  n.ex <- n.ex + 1
                  imp <- TRUE
                  break
               }
            }
            if (imp) break
         }
         
         if (as.numeric(proc.time()[3]) > start + t.max) finish.all <- TRUE
         if (finish.all || !imp) finish <- TRUE
      }
      
      if (crit.w > crit.best) {
         w.best <- w
         crit.best <- crit.w
      }
      
      plot(X[, 1], X[, 2], type = "n", main = paste("Best design after restart no.", n.rest)); grid()
      points(X[as.logical(w.best), 1], X[as.logical(w.best), 2], pch = 19,
             cex = sqrt(w.best[as.logical(w.best)]))
   }
   
   t.act <- round(as.numeric(proc.time()[3]) - start, 2)
   info <- paste("od_delta_KL_Example2 finished after", t.act, "seconds at", Sys.time())
   print(info, quote = FALSE)
   
   info <- paste("with", n.rest, "restarts and", n.ex, "exchanges.")
   print(info, quote = FALSE)
   
   plot(X[, 1], X[, 2], type = "n", main = "Best design found"); grid()
   points(X[as.logical(w.best),1], X[as.logical(w.best),2], pch = 19, 
          cex = sqrt(w.best[as.logical(w.best)]))
   
   # Output values: 
   # w.best ... the weights of the best design found
   # xi.best ... the best design found
   # delta.sq.best ... the criterion value of xi.best
   # t.act ... the actual computation time
   
   list(w.best = w.best, xi.best = X[rep(1:N, w.best),],
        delta.sq.best = crit.best, t.act = t.act)
}
