# Supplementary material for: A design criterion for symmetric model discrimination based on flexible nominal sets
Source: Biom J. 2020 Jan 20;62(4):1090–104. doi: 10.1002/bimj.201900074 (PMC9328432; doi:10.1002/bimj.201900074)
Supplement: Supplementary file 1 — SUPPORTING INFORMATION [file BIMJ-62-1090-s001.zip › HarmanMuellerBIMJ/od_rmax_Example1.R]

od_rmax_Example1 <- function(opt.inf, r.ini, q, t.max) 
{
   # Computes an effective inflation upper bound for Example 1 using Algorithm 1
   #
   # Arguments:
   # opt.inf ... the o(inf)^2 optimal value of the problem
   # r.ini ... initial r
   # q ... ratio of the geometric sequence of r's
   # t.max ... computation time for finding each optimal design
   
   # The square of the delta-criterion for design xi
   crit_delta_sq <- function(xi, theta0, theta0l, theta0u, theta1, theta1l, theta1u) {
      n <- length(xi)
      F1 <- matrix(xi*exp(theta1*xi), ncol = 1)
      bvls::bvls(cbind(xi, -F1), exp(theta1*xi) - theta1*F1,
                 c(theta0l, theta1l), c(theta0u, theta1u))$deviance
   }
   
   # The design space and the size of the design
   X <- seq(1, 2, by = 0.01)
   n <- 6

   eps <- 1e-12  # A tolerance for testing equality
   r <- r.ini
   enough <- FALSE
   
   res <- od_delta_KL_Example1(exp(1), exp(1) - r, exp(1) + r,
                               1, 1 - r, 1 + r, X, n, t.max)
   opt.des <- res$xi.best
   if (res$delta.sq.best < opt.inf + eps) enough <- TRUE
   
   while (!enough) {
      r <- q*r
      if (crit_delta_sq(opt.des, exp(1), exp(1) - r, exp(1) + r,
                        1, 1 - r, 1 + r) < opt.inf + eps) {
         res <- od_delta_KL_Example1(exp(1), exp(1) - r, exp(1) + r,
                                     1, 1 - r, 1 + r, X, n, t.max)
         opt.des <- res$xi.best
         if (res$delta.sq.best < opt.inf + eps) enough <- TRUE
      }
   }

   # r is the effective inflation upper bound for Example 1
   return(r)
}
