# Supplementary material for: A design criterion for symmetric model discrimination based on flexible nominal sets
Source: Biom J. 2020 Jan 20;62(4):1090–104. doi: 10.1002/bimj.201900074 (PMC9328432; doi:10.1002/bimj.201900074)
Supplement: Supplementary file 1 — SUPPORTING INFORMATION [file BIMJ-62-1090-s001.zip › HarmanMuellerBIMJ/od_rmax_LP_Example2.R]

od_rmax_LP_Example2 <- function(X, th0, th1, se0, se1) 
{
   # Computes an effective inflation upper bound
   # for Example 2 using LP (see Proposition 2.3)
   #
   # Arguments:
   # X ... the 2-dimensional design space as a matrix n times 2
   # th0 ... the "nominal" value of theta0
   # th1 ... the "nominal" value of theta1
   # se0 ... the "nominal" standard deviation for Model 0
   # se1 ... the "nominal" standard deviation for Model 1

   # The number of candidate design points
   N <- nrow(X)

   # Calculate F0, F1, a0, a1 for a design that performs one trial in each point
   F0 <- matrix(0, nrow = N, ncol = 3)
   a0 <- rep(0, N)
   F1 <- matrix(0, nrow = N, ncol = 3)
   a1 <- rep(0, N)
      
   for (i in 1:N) {
      x1 <- X[i, 1]
      x2 <- X[i, 2]
      
      a <- th0[1] * x1 
      b <- 1 + x2 / th0[3]
      d <- b * th0[2] + x1
      F0[i, 1] <- x1 / d
      F0[i, 2] <- -a / d^2 * b
      F0[i, 3] <- a / d^2 * (th0[2] * x2 / th0[3]^2)
      a0[i] <- a / d - sum(F0[i,] * th0)
      
      a <- th1[1] * x1 
      b <- 1 + x2 / th1[3]
      d <- b * (th1[2] + x1)
      F1[i, 1] <- x1 / d
      F1[i, 2] <- -a / d^2 * b
      F1[i, 3] <- a / d^2 * ((th1[2] + x1) * x2 / th1[3]^2)
      a1[i] <- a / d - sum(F1[i,] * th1)
   }
   
   Z <- matrix(0, nrow = 3, ncol = 3)
   I <- diag(3)
   
   A1 <- cbind(I, -I, Z, Z, -se0)
   A1 <- rbind(A1, cbind(Z, Z, I, -I, -se1))
   b1 <- b2 <- c(th0, th1)
   A2 <- cbind(I, -I, Z, Z, se0)
   A2 <- rbind(A2, cbind(Z, Z, I, -I, se1))
   A3 <- cbind(F0, -F0, -F1, F1, rep(0, N))
   b3 <- a1 - a0
   
   # Clear possible zero rows
   zero <- rep(FALSE, N)
   for (i in 1:N)
      if (max(abs(c(A3[i,], b3[i]))) < 1e-9) zero[i] <- TRUE
   A3 <- A3[!zero,]
   b3 <- b3[!zero]

   # The results is the object returned by lp
   lpSolve::lp("min", c(rep(0,12),1), rbind(A1, A2, A3),
               c(rep("<=", length(b1)), rep(">=", length(b2)), rep("==", length(b3))),
               c(b1, b2, b3))
}
