# Supplementary material for: A design criterion for symmetric model discrimination based on flexible nominal sets
Source: Biom J. 2020 Jan 20;62(4):1090–104. doi: 10.1002/bimj.201900074 (PMC9328432; doi:10.1002/bimj.201900074)
Supplement: Supplementary file 1 — SUPPORTING INFORMATION [file BIMJ-62-1090-s001.zip › HarmanMuellerBIMJ/plot_Example1.R]

plot_Example1 <- function(X, r, seq.des) {
   
   # Plots a sequence of exact designs for Example 1
   #
   # Arguments:
   # X ... the N design points
   # r ... the k values of the inflation parameter
   #       (r=0.01 replaced by r=0 just in Figure 3)
   # seq.des ... k times N matrix of designs

   N <- length(X); k <- length(r)
   plot(c(X[1], X[N]), c(r[1], r[k]), xlab = "X", ylab = "r", main = "Figure 3", type = "n")
   grid()
   for (ix in 1:N) {
      for (ir in 1:k) {
         if (seq.des[ir, ix] > 0) {
            text(X[ix], r[ir], labels = seq.des[ir, ix])
         }
      }
   }
}
