# Supplementary material for: A design criterion for symmetric model discrimination based on flexible nominal sets
Source: Biom J. 2020 Jan 20;62(4):1090–104. doi: 10.1002/bimj.201900074 (PMC9328432; doi:10.1002/bimj.201900074)
Supplement: Supplementary file 1 — SUPPORTING INFORMATION [file BIMJ-62-1090-s001.zip › HarmanMuellerBIMJ/README.txt]

title: A design criterion for symmetric model discrimination based on flexible nominal sets

authors: Radoslav Harman and Werner G. Müller, with Radoslav Harman (harman@fmph.uniba.sk) mainly responsible for the code, no other contributors

> sessionInfo()
R version 3.6.1 (2019-07-05)
Platform: x86_64-w64-mingw32/x64 (64-bit)
Running under: Windows 10 x64 (build 18362)

Matrix products: default

locale:
[1] LC_COLLATE=Slovak_Slovakia.1250  LC_CTYPE=Slovak_Slovakia.1250   
[3] LC_MONETARY=Slovak_Slovakia.1250 LC_NUMERIC=C                    
[5] LC_TIME=Slovak_Slovakia.1250    

attached base packages:
[1] graphics  grDevices utils     datasets  stats     methods   base     

loaded via a namespace (and not attached):
[1] compiler_3.6.1   lpSolve_5.6.13.3 bvls_1.4  


The R-code should be executed in the sequence given in HarmanMueller_RR.R (packages bvls and lpsolve need to be installed)
and reproduces Figures 3-5 and Table 3 albeit not exactly as in the paper a different (unrecoverable) random seed was used. 
