# Supplementary material for: A design criterion for symmetric model discrimination based on flexible nominal sets
Source: Biom J. 2020 Jan 20;62(4):1090–104. doi: 10.1002/bimj.201900074 (PMC9328432; doi:10.1002/bimj.201900074)
Supplement: Supplementary file 1 — SUPPORTING INFORMATION [file BIMJ-62-1090-s001.zip › HarmanMuellerBIMJ/simulate_LN_Example2.R]

simulate_LN_Example2 <- function(n.experiments, xi, model, th.sim, sig.sim) {
   
   # Simulate n.experiments from the design xi using model 0 or 1 
   #
   # Arguments:
   # n.experiments ... the number of simulated experiments
   # xi ... an n times 2 matrix of design points for the n observations
   # model ... the model to be used for the simulations (0 or 1)
   # th.sim ... the mean value parameter for the simulations
   # sig.sim ... the standard deviation of errors for the simulations
   #
   # Notes:
   # The distribution of the errors is lognormal.
   # After each virtual experiment make a decision about the correct model.
   
   # The following thetas are (only) used as initial solutions in the optimization
   th0 <- c(7.298, 4.386, 2.582)
   th1 <- c(8.696, 8.066, 12.057)
   
   dec <- c(0, 0)
   for (i in 1:n.experiments) {
      y <- generate_yLN_Example2(xi, model, th.sim, sig.sim)
      dc <- decide_Example2(xi, y, th0, th1)
      dec[dc + 1] <- dec[dc + 1] + 1
   }
   
   # Output: The vector with two elements representing
   # the proportions of predictions that the true model is Model 0 and Model 1 
   return(dec/n.experiments)
}
